# Supplementary material for: Factors determining male introduction success and long-term stability in captive rhesus macaques
Source: PLoS One. 2019 Jul 17;14(7):e0219972. doi: 10.1371/journal.pone.0219972 (PMC6636842; doi:10.1371/journal.pone.0219972)
Supplement: S1 Appendix — (XLSX) [file pone.0219972.s001.xlsx]

## Sheet: Intromanagement-final.csv
Intro	Timing	Male age	Body weight	Experience	Natal age	Females	Pregnant	Infants	Sub-adult	Matrilines	Success	Stability
1	early	old	7.5	yes	normal	0.60206	no	50	no	many	yes	yes
2	late	young	10.9	no	late	0.778151	yes	50	no	many	no	no
3	late	old	9.5	no	early	0.778151	yes	50	no	many	no	no
4	early	old	13.4	yes	early	1.07918	no	58.3333	no	many	yes	yes
5	late	old	13.5	no	early	0.845098	yes	71.4286	yes	few	yes	yes
6	early	young	10.3	no	normal	0.60206	no	0	no	few	yes	yes
7	late	prime	11.2	no	late	0.60206	no	0	no	many	yes	yes
8	early	young	6.5	no	normal	0.30103	no	50	no	few	yes	yes
9	late	old	13.2	no	early	0.954243	yes	66.6667	yes	many	no	no
10	late	prime	14.3	no	normal	1.07918	no	50	yes	many	yes	yes
11	early	old	10.4	yes	early	1	no	10	yes	many	yes	no
12	late	old	8.9	yes	early	1	yes	30	no	few	no	no
13	late	young	10	no	late	0.69897	yes	60	yes	few	no	no
14	early	old	14.7	yes	early	0.778151	no	50	no	few	yes	no
15	early	prime	12.8	yes	early	0.954243	no	44.4444	yes	many	yes	yes
16	late	prime	10.9	yes	early	0.90309	no	12.5	no	few	yes	yes
17	late	prime	10.2	yes	early	1	yes	20	yes	many	yes	no
18	late	prime	11.1	no	normal	0.69897	no	20	yes	few	no	no
19	early	young	14.9	no	late	0.778151	no	0	no	few	yes	yes
20	late	young	12.8	no	late	0.954243	no	33.3333	no	few	yes	yes
21	late	young	9.3	no	early	0.778151	no	66.6667	no	few	yes	yes
22	late	young	11.2	no	normal	1	yes	10	yes	many	no	no
23	early	young	8.8	no	normal	0.60206	no	50	no	few	no	no
24	late	old	8.4	yes	early	0.60206	yes	0	no	many	yes	yes
25	late	young	8.5	no	late	0.60206	yes	25	no	few	no	no
26	late	prime	11.6	yes	early	0.90309	yes	62.5	no	few	yes	yes
27	late	young	10.6	no	late	0.778151	no	16.6667	yes	few	yes	yes
28	late	prime	9.9	yes	late	0.778151	no	0	no	many	yes	yes
29	early	young	11.7	no	normal	0.845098	no	42.8571	no	few	yes	yes
30	late	young	8.8	no	normal	0.60206	no	25	no	few	no	no
31	late	prime	10.2	yes	early	1.04139	no	27.2727	yes	many	yes	no
32	early	prime	14.4	no	normal	1.11394	no	38.4615	no	many	yes	yes
33	early	prime	14.3	yes	late	0.90309	no	50	no	few	yes	yes
34	early	prime	11	yes	late	0.845098	no	57.1429	yes	many	no	no
35	late	old	9.8	yes	early	1	yes	60	no	few	yes	yes
36	early	young	9	no	normal	0.90309	no	0	yes	many	yes	yes
37	late	old	9.8	yes	early	0.845098	yes	28.5714	no	many	no	no
38	early	young	7.6	no	early	0.778151	yes	0	no	few	no	no
39	early	prime	12.5	yes	normal	0.90309	yes	37.5	yes	few	yes	yes
40	early	prime	13.6	yes	late	0.90309	no	50	yes	few	yes	yes
41	late	prime	9.75	no	late	0.90309	no	0	yes	many	yes	no
42	early	prime	15.6	yes	normal	0.90309	no	37.5	yes	few	yes	yes
43	early	old	11.1	yes	late	0.90309	no	0	no	few	yes	yes
44	late	prime	12.7	yes	normal	0.778151	yes	0	no	few	yes	yes
45	late	young	9.4	no	early	0.778151	no	50	no	few	yes	no
46	late	young	11.7	no	normal	0.90309	no	62.5	yes	few	yes	yes
47	late	prime	11.11	no	normal	0.778151	yes	50	no	few	yes	yes
48	late	young	9.7	no	normal	0.845098	yes	14.2857	no	few	yes	yes
49	early	prime	9.7	no	early	0.778151	no	66.6667	no	many	yes	no
50	late	young	9.5	no	late	0.69897	no	80	no	few	no	no
51	late	young	11.9	no	normal	0.69897	no	20	no	few	yes	yes
52	early	prime	15.6	no	early	0.778151	no	0	no	few	yes	no
53	early	prime	11.5	no	early	0.477121	no	0	no	few	yes	yes
54	late	prime	11.6	no	early	0.69897	no	0	yes	many	yes	no
55	late	prime	12.8	no	early	1.04139	no	0	no	few	yes	yes
56	early	old	14	yes	normal	1.11394	no	0	yes	few	yes	yes
57	late	prime	10.5	yes	early	1.07918	no	33.3333	no	many	yes	no
58	early	young	9.7	no	normal	0.60206	no	50	no	few	yes	yes
59	late	prime	9.6	no	normal	1.11394	no	0	no	few	yes	yes
60	late	prime	10.5	yes	normal	1.20412	no	37.5	no	few	yes	yes
61	late	prime	11.2	yes	early	0.954243	no	55.5556	no	many	yes	yes
62	early	old	10.2	yes	normal	1.04139	yes	0	no	few	yes	no
63	late	young	12.3	no	normal	0.69897	no	20	no	few	no	no
64	late	prime	10.9	yes	early	0.69897	no	0	no	few	yes	yes
